# Supplementary material for: Information Spread and Topic Diffusion in Heterogeneous Information Networks
Source: Sci Rep. 2018 Jun 22;8:9549. doi: 10.1038/s41598-018-27385-2 (PMC6040177; doi:10.1038/s41598-018-27385-2)
Supplement: Supplementary file 1 — LaTeX Supplementary File [file 41598_2018_27385_MOESM1_ESM.txt]

\relax 
\providecommand\hyper@newdestlabel[2]{}
\providecommand\HyperFirstAtBeginDocument{\AtBeginDocument}
\HyperFirstAtBeginDocument{\ifx\hyper@anchor\@undefined
\global\let\oldcontentsline\contentsline
\gdef\contentsline#1#2#3#4{\oldcontentsline{#1}{#2}{#3}}
\global\let\oldnewlabel\newlabel
\gdef\newlabel#1#2{\newlabelxx{#1}#2}
\gdef\newlabelxx#1#2#3#4#5#6{\oldnewlabel{#1}{{#2}{#3}}}
\AtEndDocument{\ifx\hyper@anchor\@undefined
\let\contentsline\oldcontentsline
\let\newlabel\oldnewlabel
\fi}
\fi}
\global\let\hyper@last\relax 
\gdef\HyperFirstAtBeginDocument#1{#1}
\providecommand\HyField@AuxAddToFields[1]{}
\providecommand\HyField@AuxAddToCoFields[2]{}
\bibstyle{naturemag-doi}
\citation{Arenas2008}
\citation{Olfati-Saber2007}
\citation{Jalili2013,jalili2013effects}
\citation{Jalili2017}
\citation{Kirst2016,Zhang2016}
\citation{Arenas2008}
\citation{Deng2011,han2009mining,Sun2013a}
\citation{Zhou2007}
\citation{Zhou2007}
\citation{Angelova2012}
\citation{Sun2012,Sun2013,Kralj2017}
\citation{Boccaletti2014}
\citation{Liu2014}
\citation{Yang2007,Moreno2002,salehi2015spreading}
\citation{Wang2008}
\citation{Yang2015}
\citation{nadini2017epidemic}
\citation{demirel2017dynamics}
\citation{nadini2017epidemic}
\citation{Shakibian2017}
\citation{Jalili2017b}
\citation{Sermpezis2013}
\citation{zhou2013social}
\citation{Li2014}
\citation{Boccaletti2014,Jalili2017b}
\citation{Gui2014}
\citation{shang2016meta,Kuck2015}
\citation{goldenberg2001talk}
\citation{Granovetter1978}
\select@language{english}
\@writefile{toc}{\select@language{english}}
\@writefile{lof}{\select@language{english}}
\@writefile{lot}{\select@language{english}}
\citation{Watts2002}
\citation{Gui2014}
\newlabel{eq1}{{1}{2}{}{equation.0.1}{}}
\citation{Dataset}
\citation{DataRep,DataRep1}
\newlabel{eqTf}{{2}{3}{}{equation.0.2}{}}
\@writefile{loa}{\contentsline {algocf}{\numberline {1}{\ignorespaces  Heterogeneous Probability Model (HPM)\relax }}{4}{algocf.1}}
\providecommand*\caption@xref[2]{\@setref\relax\@undefined{#1}}
\newlabel{algorithm1}{{1}{4}{}{algocf.1}{}}
\newlabel{eq3}{{3}{5}{}{equation.0.3}{}}
\newlabel{eq4}{{4}{5}{}{equation.0.4}{}}
\newlabel{eq5}{{5}{5}{}{equation.0.5}{}}
\newlabel{eq6}{{6}{5}{}{equation.0.6}{}}
\newlabel{eq7}{{7}{5}{}{equation.0.7}{}}
\newlabel{eq8}{{8}{5}{}{equation.0.8}{}}
\newlabel{eq9}{{9}{6}{}{equation.0.9}{}}
\newlabel{eq10}{{10}{6}{}{equation.0.10}{}}
\newlabel{eq11}{{11}{6}{}{equation.0.11}{}}
\newlabel{eq12}{{12}{6}{}{equation.0.12}{}}
\newlabel{eq13}{{13}{6}{}{equation.0.13}{}}
\newlabel{eq14}{{14}{6}{}{equation.0.14}{}}
\newlabel{eq15}{{15}{7}{}{equation.0.15}{}}
\newlabel{eq16}{{16}{7}{}{equation.0.16}{}}
\citation{Gui2014}
\citation{Gui2014}
\citation{shang2016meta,Kuck2015}
\citation{Jalili2017}
\bibcite{Arenas2008}{1}
\bibcite{Olfati-Saber2007}{2}
\bibcite{Jalili2013}{3}
\bibcite{jalili2013effects}{4}
\bibcite{Jalili2017}{5}
\bibcite{Kirst2016}{6}
\bibcite{Zhang2016}{7}
\bibcite{Deng2011}{8}
\bibcite{han2009mining}{9}
\bibcite{Sun2013a}{10}
\bibcite{Zhou2007}{11}
\bibcite{Angelova2012}{12}
\bibcite{Sun2012}{13}
\bibcite{Sun2013}{14}
\bibcite{Kralj2017}{15}
\bibcite{Boccaletti2014}{16}
\@writefile{toc}{\contentsline {section}{\hspace  *{-\tocsep }References}{9}{equation.0.16}}
\bibcite{Liu2014}{17}
\bibcite{Yang2007}{18}
\bibcite{Moreno2002}{19}
\bibcite{salehi2015spreading}{20}
\bibcite{Wang2008}{21}
\bibcite{Yang2015}{22}
\bibcite{nadini2017epidemic}{23}
\bibcite{demirel2017dynamics}{24}
\bibcite{Shakibian2017}{25}
\bibcite{Jalili2017b}{26}
\bibcite{Sermpezis2013}{27}
\bibcite{zhou2013social}{28}
\bibcite{Li2014}{29}
\bibcite{Gui2014}{30}
\bibcite{shang2016meta}{31}
\bibcite{Kuck2015}{32}
\bibcite{goldenberg2001talk}{33}
\bibcite{Granovetter1978}{34}
\bibcite{Watts2002}{35}
\bibcite{Dataset}{36}
\bibcite{DataRep}{37}
\bibcite{DataRep1}{38}
\bibcite{kromer2017guided}{39}
\@writefile{lot}{\contentsline {table}{\numberline {1}{\ignorespaces Information of DBLP and PubMed datasets used in this work\relax }}{11}{table.caption.2}}
\newlabel{tab:table1}{{1}{11}{Information of DBLP and PubMed datasets used in this work\relax }{table.caption.2}{}}
\@writefile{lof}{\contentsline {figure}{\numberline {1}{\ignorespaces An Example of a heterogeneous network, where \IeC {\textquotedblleft }Data mining\IeC {\textquotedblright } topic propagates along different types of relationships among authors. Black nodes are authors who have already pursued the topic, while gray nodes represent authors that may pursue the topic at the next timestamp. \relax }}{11}{figure.caption.3}}
\newlabel{fig:figure1}{{1}{11}{An Example of a heterogeneous network, where “Data mining” topic propagates along different types of relationships among authors. Black nodes are authors who have already pursued the topic, while gray nodes represent authors that may pursue the topic at the next timestamp. \relax }{figure.caption.3}{}}
\@writefile{lof}{\contentsline {figure}{\numberline {2}{\ignorespaces F-Score as a function of the threshold of LT model in DBLP dataset for selected topics. The figure shows F-score for topics (a) Data Mining, (b) Machine Learning, (c) Social Networks, (d) Healthcare, {(e)} DNA and {(f)} Infectious Disease. The optimal threshold for each topic is the one with the highest F-score.\relax }}{12}{figure.caption.4}}
\newlabel{fig:figure3}{{2}{12}{F-Score as a function of the threshold of LT model in DBLP dataset for selected topics. The figure shows F-score for topics (a) Data Mining, (b) Machine Learning, (c) Social Networks, (d) Healthcare, {(e)} DNA and {(f)} Infectious Disease. The optimal threshold for each topic is the one with the highest F-score.\relax }{figure.caption.4}{}}
\@writefile{lof}{\contentsline {figure}{\numberline {3}{\ignorespaces An illustrative example of Propagation Flow Graph where authors (active and inactive nodes) are connected to one another through papers (P). Edge of PFG illustrates that inactive nodes can be affected by active nodes.\relax }}{13}{figure.caption.5}}
\newlabel{fig:figure12}{{3}{13}{An illustrative example of Propagation Flow Graph where authors (active and inactive nodes) are connected to one another through papers (P). Edge of PFG illustrates that inactive nodes can be affected by active nodes.\relax }{figure.caption.5}{}}
\@writefile{lof}{\contentsline {figure}{\numberline {4}{\ignorespaces Process of activating inactive nodes affected by active neighbors for \IeC {\textquotedblleft }Data Mining\IeC {\textquotedblright } topic.\relax }}{13}{figure.caption.6}}
\newlabel{fig:figure2}{{4}{13}{Process of activating inactive nodes affected by active neighbors for “Data Mining” topic.\relax }{figure.caption.6}{}}
\@writefile{lof}{\contentsline {figure}{\numberline {5}{\ignorespaces F-Score of the proposed method (HPM) with IC and LT as diffusion models (HPM-IC and HPM-LT) and the state-of-the-art method (MLTM-R) on DBLP dataset.\relax }}{13}{figure.caption.7}}
\newlabel{fig:figure4}{{5}{13}{F-Score of the proposed method (HPM) with IC and LT as diffusion models (HPM-IC and HPM-LT) and the state-of-the-art method (MLTM-R) on DBLP dataset.\relax }{figure.caption.7}{}}
\@writefile{lof}{\contentsline {figure}{\numberline {6}{\ignorespaces Recall of the methods on DBLP dataset.\relax }}{14}{figure.caption.8}}
\newlabel{fig:figure5}{{6}{14}{Recall of the methods on DBLP dataset.\relax }{figure.caption.8}{}}
\@writefile{lof}{\contentsline {figure}{\numberline {7}{\ignorespaces The number of correctly predicted active authors (TP) for the selected topics on DBLP dataset.\relax }}{14}{figure.caption.9}}
\newlabel{fig:figure6}{{7}{14}{The number of correctly predicted active authors (TP) for the selected topics on DBLP dataset.\relax }{figure.caption.9}{}}
\@writefile{lof}{\contentsline {figure}{\numberline {8}{\ignorespaces The number of authors who have been tagged incorrectly as active (FP) or inactive (FN) for the selected topics on DBLP dataset. \relax }}{15}{figure.caption.10}}
\newlabel{fig:figure7}{{8}{15}{The number of authors who have been tagged incorrectly as active (FP) or inactive (FN) for the selected topics on DBLP dataset. \relax }{figure.caption.10}{}}
\@writefile{lof}{\contentsline {figure}{\numberline {9}{\ignorespaces F-Score of the proposed method (HPM) with IC and LT as diffusion models (HPM-IC and HPM-LT) and the state-of-the-art method (MLTM-R) on PubMed dataset.\relax }}{15}{figure.caption.11}}
\newlabel{fig:figure8}{{9}{15}{F-Score of the proposed method (HPM) with IC and LT as diffusion models (HPM-IC and HPM-LT) and the state-of-the-art method (MLTM-R) on PubMed dataset.\relax }{figure.caption.11}{}}
\@writefile{lof}{\contentsline {figure}{\numberline {10}{\ignorespaces Recall of the methods on PubMed dataset.\relax }}{16}{figure.caption.12}}
\newlabel{fig:figure9}{{10}{16}{Recall of the methods on PubMed dataset.\relax }{figure.caption.12}{}}
\@writefile{lof}{\contentsline {figure}{\numberline {11}{\ignorespaces The number of correctly predicted active authors (TP) for the selected topics on PubMed dataset.\relax }}{16}{figure.caption.13}}
\newlabel{fig:figure10}{{11}{16}{The number of correctly predicted active authors (TP) for the selected topics on PubMed dataset.\relax }{figure.caption.13}{}}
\@writefile{lof}{\contentsline {figure}{\numberline {12}{\ignorespaces The number of authors who have been tagged incorrectly as active (FP) or inactive (FN) for the selected topics on PubMed dataset.\relax }}{17}{figure.caption.14}}
\newlabel{fig:figure11}{{12}{17}{The number of authors who have been tagged incorrectly as active (FP) or inactive (FN) for the selected topics on PubMed dataset.\relax }{figure.caption.14}{}}
\newlabel{LastPage}{{}{17}{}{page.17}{}}
\xdef\lastpage@lastpage{17}
\xdef\lastpage@lastpageHy{17}
\ttl@finishall
