# Supplementary material for: Information Spread and Topic Diffusion in Heterogeneous Information Networks
Source: Sci Rep. 2018 Jun 22;8:9549. doi: 10.1038/s41598-018-27385-2 (PMC6040177; doi:10.1038/s41598-018-27385-2)
Supplement: Supplementary file 3 — LaTeX Supplementary File [file 41598_2018_27385_MOESM3_ESM.txt]

\BOOKMARK [1][-]{equation.0.16}{References}{}% 1
