# Supplementary material for: Information Spread and Topic Diffusion in Heterogeneous Information Networks
Source: Sci Rep. 2018 Jun 22;8:9549. doi: 10.1038/s41598-018-27385-2 (PMC6040177; doi:10.1038/s41598-018-27385-2)
Supplement: Supplementary file 4 — LaTeX Supplementary File [file 41598_2018_27385_MOESM4_ESM.xml]

<?xml version="1.0" encoding="UTF-8"?>
<!-- logreq request file --><!-- logreq version 1.0 / dtd version 1.0 --><!-- Do not edit this file! --><!DOCTYPE requests
[<!ELEMENT requests (internal|external)*>
<!ELEMENT internal (generic,(provides|requires)*)>
<!ELEMENT external (generic,cmdline?,input?,output?,(provides|requires)*)>
<!ELEMENT cmdline (binary,(option|infile|outfile)*)>
<!ELEMENT input (file)+>
<!ELEMENT output (file)+>
<!ELEMENT provides (file)+>
<!ELEMENT requires (file)+>
<!ELEMENT generic (#PCDATA)>
<!ELEMENT binary (#PCDATA)>
<!ELEMENT option (#PCDATA)>
<!ELEMENT infile (#PCDATA)>
<!ELEMENT outfile (#PCDATA)>
<!ELEMENT file (#PCDATA)>
<!ATTLIST requests version CDATA #REQUIRED>
<!ATTLIST internal package CDATA #REQUIRED>
<!ATTLIST internal priority (9) #REQUIRED>
<!ATTLIST internal active (0|1) #REQUIRED>
<!ATTLIST external package CDATA #REQUIRED>
<!ATTLIST external priority (1|2|3|4|5|6|7|8) #REQUIRED>
<!ATTLIST external active (0|1) #REQUIRED>
<!ATTLIST provides type (static|dynamic|editable) #REQUIRED>
<!ATTLIST requires type (static|dynamic|editable) #REQUIRED>
<!ATTLIST file type CDATA #IMPLIED>
]>
<requests version="1.0">
  <internal package="biblatex" priority="9" active="1">
    <generic>latex</generic>
    <provides type="dynamic">
      <file>main_RED.bcf</file>
    </provides>
    <requires type="dynamic">
      <file>main_RED.bbl</file>
    </requires>
    <requires type="static">
      <file>blx-dm.def</file>
      <file>blx-compat.def</file>
      <file>biblatex.def</file>
      <file>nature.bbx</file>
      <file>numeric-comp.bbx</file>
      <file>numeric.bbx</file>
      <file>standard.bbx</file>
      <file>nature.cbx</file>
      <file>numeric-comp.cbx</file>
      <file>biblatex.cfg</file>
      <file>english.lbx</file>
    </requires>
  </internal>
  <external package="biblatex" priority="5" active="1">
    <generic>biber</generic>
    <cmdline>
      <binary>biber</binary>
      <infile>main_RED</infile>
    </cmdline>
    <input>
      <file>main_RED.bcf</file>
    </input>
    <output>
      <file>main_RED.bbl</file>
    </output>
    <provides type="dynamic">
      <file>main_RED.bbl</file>
    </provides>
    <requires type="dynamic">
      <file>main_RED.bcf</file>
    </requires>
  </external>
</requests>
